# Supplementary material for: The Characterization of the Key Aroma Compounds in Non-Smoked Bacon by Instrumental and Sensory Methods
Source: Foods. 2024 Apr 19;13(8):1260. doi: 10.3390/foods13081260 (PMC11049224; doi:10.3390/foods13081260)
Supplement: Supplementary file 1 [file foods-13-01260-s001.zip]

Archive with 1 entries (1 files):
- foods-2957993-supplementary.pdf
